# Supplementary material for: Measurement of foliar H2O2 concentration can be an indicator of riparian vegetation management
Source: Sci Rep. 2022 Aug 13;12:13803. doi: 10.1038/s41598-022-17658-2 (PMC9376084; doi:10.1038/s41598-022-17658-2)
Supplement: Supplementary file 2 — Supplementary Information 1. [file 41598_2022_17658_MOESM2_ESM.xlsx]

## Sheet: Sheet1
species	Group	Elevation	SoilMoisture	H2O2	SoilTN	SoilTP	TNbTP
Sg	Salix	0.5	28.88	34.66	0.14	0.063	2.22222
Sg	Salix	1	23.45	31.41	0.09	0.068	1.32353
Sg	Salix	1.5	18.96	37.45	0.09	0.057	1.57895
Sg	Salix	2	11.05	40.72	0.11	0.058	1.89655
Sg	Salix	1	28.88	34.66	0.2	0.048	4.16667
Sg	Salix	1.5	23.45	33.91	0.25	0.058	4.31034
Sg	Salix	1	18.96	37.45	0.2	0.048	4.16667
Sp	Salix	1	36.09	20.47	0.09	0.03	3
Sp	Salix	1.5	33.38	24.83	0.25	0.03	8.33333
Sp	Salix	3.5	15.59	33.26	0.13	0.04	3.25
Sp	Salix	3	13.21	41.69	0.085	0.05	1.7
Sp	Salix	2	11.05	40.73	0.2	0.045	4.44444
Sp	Salix	0.5	35	21.58	0.25	0.046	5.43478
Sp	Salix	1	30	26.17	0.2	0.048	4.16667
Rp	OtherTrees	1.5	19.99	44.29	0.15	0.053	2.83019
Rp	OtherTrees	2	13.04	42.23	0.11	0.054	2.03704
Rp	OtherTrees	2.5	11.66	24.27	0.12	0.053	2.26415
Rp	OtherTrees	3	8.76	19.14	0.15	0.068	2.20588
Rp	OtherTrees	3	9.74	19.41	0.15	0.067	2.23881
Rp	OtherTrees	3.5	6.72	18.96	0.2	0.057	3.50877
Rp	OtherTrees	3.5	6.69	16.1	0.14	0.058	2.41379
Rp	OtherTrees	4	5.31	14.16	0.19	0.055	3.45455
Rp	OtherTrees	4.5	4.81	14.1	0.18	0.063	2.85714
Rp	OtherTrees	5	3.24	14.98	0.37	0.061	6.06557
Rp	OtherTrees	5.2	2.44	13.38	0.13	0.07	1.85714
Jm	OtherTrees	1	34.57	45.05	0.14	0.1	1.4
Jm	OtherTrees	1.5	30	40.74	0.14	0.1	1.4
Jm	OtherTrees	2	33.52	39.56	0.28	0.3	0.933333
Jm	OtherTrees	3	19.52	31.64	0.21	0.45	0.466667
Jm	OtherTrees	3	19.52	36.79	0.21	0.45	0.466667
Jm	OtherTrees	3.5	17.18	23.63	0.41	0.3	1.36667
Jm	OtherTrees	3.5	17.18	32.68	0.41	0.3	1.36667
Jm	OtherTrees	3.5	17.18	17.49	0.41	0.3	1.36667
Aa	OtherTrees	2	14.03	44.77	0.14	0.06	2.33333
Aa	OtherTrees	2	14.03	53.21	0.14	0.06	2.33333
Aa	OtherTrees	2	14.04	36.98	0.14	0.06	2.33333
Aa	OtherTrees	2.5	12.57	35.45	0.14	0.05	2.8
Aa	OtherTrees	2.5	12.57	32.73	0.14	0.07	2
Aa	OtherTrees	2.5	12.57	24.52	0.14	0.07	2
Aa	OtherTrees	3	7.46	29.64	0.12	0.07	1.71429
Aa	OtherTrees	3	7.5	28.22	0.12	0.07	1.71429
Aa	OtherTrees	3	7.46	35.63	0.09	0.07	1.28571
Aa	OtherTrees	3	8.24	18.23	0.09	0.07	1.28571
Aa	OtherTrees	3	8.23	33.33	0.09	0.07	1.28571
Aa	OtherTrees	3	8.25	42.08	0.09	0.07	1.28571
Aa	OtherTrees	5	3	18.49	0.15	0.07	2.14286
Aa	OtherTrees	5	2.99	17.33	0.15	0.07	2.14286
Aa	OtherTrees	5	2.98	16.46	0.15	0.07	2.14286
Pj	Phragmites	0.5	30.1	12.39	0.07	0.063	1.11111
Pj	Phragmites	0.4	31.51	11.81	0.2	0.066	3.0303
Pj	Phragmites	1	24.55	18.57	0.11	0.067	1.64179
Pj	Phragmites	1.5	19.26	24.58	0.13	0.055	2.36364
Pj	Phragmites	2	10.18	27.6	0.09	0.06	1.5
Pj	Phragmites	2.5	10.13	31.56	0.13	0.062	2.09677
Pj	Phragmites	0.5	32.57	16.87	0.09	0.061	1.47541
Pj	Phragmites	1	26.13	18.28	0.08	0.062	1.29032
Pj	Phragmites	1.5	21.78	18.44	0.1	0.062	1.6129
Pa	Phragmites	0.3	38.14	8.01	0.29	0.068	4.26471
Pa	Phragmites	0.5	36.22	10.35	0.36	0.068	5.29412
Pa	Phragmites	1.5	33.7	16.59	0.34	0.057	5.96491
Pa	Phragmites	3	26.73	19.21	0.34	0.063	5.39683
Ms	Miscanthus	2	11.66	16.03	0.15	0.055	2.72727
Ms	Miscanthus	2.1	12.57	16.09	0.12	0.054	2.22222
Ms	Miscanthus	2.5	10.18	27.39	0.16	0.05	3.2
Ms	Miscanthus	2.5	11.05	28.21	0.17	0.06	2.83333
Ms	Miscanthus	3	9.96	31.95	0.26	0.061	4.2623
Ms	Miscanthus	3.2	7	32.49	0.2	0.062	3.22581
Ms	Miscanthus	4	6.01	39.77	0.14	0.069	2.02899
Ms	Miscanthus	5	4.4	40.35	0.17	0.066	2.57576
Ms	Miscanthus	6	2.92	43.42	0.1	0.053	1.88679
Ms	Miscanthus	1	29.27	18.94	0.18	0.08	2.25
Ms	Miscanthus	1	29.27	18.32	0.18	0.08	2.25
Ms	Miscanthus	1.9	19.88	15.32	0.15	0.06	2.5
Ms	Miscanthus	1.3	25.73	19.04	0.15	0.07	2.14286
Ms	Miscanthus	2.6	14.71	8.54	0.15	0.06	2.5
Ms	Miscanthus	1.4	24.65	11.35	0.17	0.08	2.125
Ms	Miscanthus	1.4	24.65	17.54	0.17	0.08	2.125
Ms	Miscanthus	1.9	19.88	14.51	0.15	0.06	2.5
